# Supplementary material for: Sequential Production of ᴅ-xylonate and Ethanol from Non-Detoxified Corncob at Low-pH by Pichia kudriavzevii via a Two-Stage Fermentation Strategy
Source: J Fungi (Basel). 2021 Dec 3;7(12):1038. doi: 10.3390/jof7121038 (PMC8709110; doi:10.3390/jof7121038)
Supplement: Supplementary file 1 [file jof-07-01038-s001.zip]

Archive with 1 entries (1 files):
- jof-1485752-SI.pdf
